# Supplementary material for: The evolution of the global disease burden of polycystic ovary syndrome and the role of regional heterogeneity in high body mass index exposure: a spatiotemporal analysis based on the global burden of disease 2021
Source: Front Reprod Health. 2025 Nov 4;7:1600995. doi: 10.3389/frph.2025.1600995 (PMC12623367; doi:10.3389/frph.2025.1600995)
Supplement: Supplementary file 2 [file Supplementaryfile1.zip]

Archive with 113 entries (98 files):
- Document/
- Document/Document8-2/
- Document/Document2/
- Document/Document5/
- Document/Document4/
- Document/Document3/
- Document/Table/
- Document/Document8-1/
- Document/Document6/
- Document/Document1/
- Document/Document7/
- Document/Document8-2/S 27/
- Document/Document8-2/S 26/
- Document/Document2/S6.tiff
- Document/Document2/S4.tiff
- __MACOSX/Document/Document2/._S4.tiff
- Document/Document2/S5.tiff
- __MACOSX/Document/Document2/._S5.tiff
- Document/Document5/S15.tiff
- Document/Document5/S14.tiff
- __MACOSX/Document/Document5/._S14.tiff
- Document/Document5/S13.tiff
- __MACOSX/Document/Document5/._S13.tiff
- Document/Document5/S16.tiff
- Document/Document4/S12.tiff
- Document/Document4/S11.tiff
- Document/Document4/S10.tiff
- __MACOSX/Document/Document4/._S10.tiff
- Document/Document3/S7.tiff
- __MACOSX/Document/Document3/._S7.tiff
- Document/Document3/S8.tiff
- Document/Document3/S9.tiff
- Document/Table/table/
- Document/Document8-1/S25.png
- Document/Document8-1/S24.png
- Document/Document8-1/S23.png
- __MACOSX/Document/Document8-1/._S23.png
- Document/Document6/S17.tiff
- Document/Document1/S1.tiff
- __MACOSX/Document/Document1/._S1.tiff
- Document/Document1/S2.tiff
- __MACOSX/Document/Document1/._S2.tiff
- Document/Document1/S3.tiff
- __MACOSX/Document/Document1/._S3.tiff
- Document/Document7/S19.tiff
- __MACOSX/Document/Document7/._S19.tiff
- Document/Document7/S18.tiff
- __MACOSX/Document/Document7/._S18.tiff
- Document/Document7/S22-1.tiff
- __MACOSX/Document/Document7/._S22-1.tiff
- Document/Document7/S22-2.tiff
- __MACOSX/Document/Document7/._S22-2.tiff
- Document/Document7/S21.tiff
- __MACOSX/Document/Document7/._S21.tiff
- Document/Document7/S20.tiff
- __MACOSX/Document/Document7/._S20.tiff
- Document/Document8-2/S 27/PCOS ARIMA Andean Latin America.png
- Document/Document8-2/S 27/PCOS ARIMA Western Oceania.png
- Document/Document8-2/S 27/PCOS ARIMA Northern Africa.png
- Document/Document8-2/S 27/PCOS ARIMA Southeast Asia.png
- Document/Document8-2/S 27/PCOS ARIMA Western Europe.png
- Document/Document8-2/S 27/PCOS ARIMA Southern Africa.png
- Document/Document8-2/S 27/PCOS ARIMA Eastern Europe.png
- Document/Document8-2/S 27/PCOS ARIMA Northern Latin America.png
- Document/Document8-2/S 27/PCOS ARIMA Central Asia.png
- Document/Document8-2/S 27/PCOS ARIMA Central Oceania.png
- Document/Document8-2/S 27/PCOS ARIMA Oceania.png
- Document/Document8-2/S 27/PCOS ARIMA Global.png
- Document/Document8-2/S 26/Western OceaniaBAPC YLDs.png
- Document/Document8-2/S 26/Western OceaniaBAPC ASPR.png
- Document/Document8-2/S 26/Western OceaniaBAPC ASIR.png
- Document/Document8-2/S 26/Central AsiaBAPC ASIR.png
- __MACOSX/Document/Document8-2/S 26/._Central AsiaBAPC ASIR.png
- Document/Document8-2/S 26/Western EuropeBAPC DALYs.png
- Document/Document8-2/S 26/Southern AfricaBAPC ASIR.png
- Document/Document8-2/S 26/Central AsiaBAPC YLDs.png
- Document/Document8-2/S 26/Central AsiaBAPC ASPR.png
- Document/Document8-2/S 26/Central AsiaBAPC DALYs.png
- Document/Document8-2/S 26/Andean Latin America BAPC YLDS.png
- __MACOSX/Document/Document8-2/S 26/._Andean Latin America BAPC YLDS.png
- Document/Document8-2/S 26/Eastern EuropeBAPC DALys.png
- Document/Document8-2/S 26/Southern Africa BAPC YLDS.png
- Document/Document8-2/S 26/Northern Africa BAPC YLDs.png
- Document/Document8-2/S 26/Southern Africa BAPC ASPR.png
- Document/Document8-2/S 26/Northern Latin America BAPC ASIR.png
- Document/Document8-2/S 26/Southeast Asia BAPC DAlys.png
- Document/Document8-2/S 26/Southeast AsiaBAPC ASPR.png
- Document/Document8-2/S 26/Southeast AsiaBAPC YLDs.png
- Document/Document8-2/S 26/Eastern EuropeBAPC ASIR.png
- Document/Document8-2/S 26/Northern AfricaBAPC DALys.png
- Document/Document8-2/S 26/Southeast AsiaBAPC ASIR.png
- Document/Document8-2/S 26/Northern Latin AmericaBAPC DALYs.png
- Document/Document8-2/S 26/Andean Latin AmericaBAPC DALYS.png
- Document/Document8-2/S 26/Southern AfricaBAPC DALYs.png
- Document/Document8-2/S 26/Western EuropeBAPC ASPR.png
- Document/Document8-2/S 26/Western EuropeBAPC YLDs.png
- Document/Document8-2/S 26/Eastern Europe BPAC ASPR.png
- Document/Document8-2/S 26/Western EuropeBAPC ASIR.png
- Document/Document8-2/S 26/Northern Africa BPAC ASIR.png
- Document/Document8-2/S 26/Andean Latin AmericaBAPC ASPR.png
- Document/Document8-2/S 26/Andean Latin AmericaBAPC ASIR.png
- Document/Document8-2/S 26/Northern Africa BPAC ASPR.png
- Document/Document8-2/S 26/Northern Latin AmericaBAPC YLDs.png
- Document/Document8-2/S 26/Northern Latin AmericaBAPC ASPR.png
- Document/Document8-2/S 26/Western Oceania BAPC DALYs.png
- Document/Document8-2/S 26/Central OceaniaBAPC YLDs.png
- Document/Document8-2/S 26/Central OceaniaBAPC ASPR.png
- Document/Document8-2/S 26/Central OceaniaBAPC ASIR.png
- Document/Document8-2/S 26/Central OceaniaBAPC DALYS.png
- Document/Document8-2/S 26/Eastern Europe BAPCYLDs.png
- Document/Table/table/1600995_SupMaterial/
- Document/Table/table/1600995_SupMaterial/Table 1.DOCX
- __MACOSX/Document/Table/table/1600995_SupMaterial/._Table 1.DOCX
